# Supplementary material for: Canine mesenchymal stem cell-derived exosomes attenuate renal ischemia-reperfusion injury through miR-146a-regulated macrophage polarization
Source: Front Vet Sci. 2024 Sep 9;11:1456855. doi: 10.3389/fvets.2024.1456855 (PMC11417097; doi:10.3389/fvets.2024.1456855)
Supplement: Supplementary file 2 [file Table_1.XLSX]

## Sheet: Figure 1
IL-1β			IL-6			TNF-α
group	95.00% CI of diff.	DF	group	95.00% CI of diff.	DF	group	95.00% CI of diff.	DF
blank vs model(0 h)	-3.912 to 1.377	6	blank vs model(0 h)	-0.05561 to 51.35	6	blank vs model(0 h)	-17.37 to 5.456	6
blank vs treatment(0 h)	-2.637 to 2.652	6	blank vs treatment(0 h)	-18.97 to 32.43	6	blank vs treatment(0 h)	-14.15 to 8.681	6
model vs treatment(0 h)	-1.369 to 3.920	6	model vs treatment(0 h)	-44.61 to 6.788	6	model vs treatment(0 h)	-8.191 to 14.64	6
blank vs model(30 h)	-24.99 to -12.95	6	blank vs model(30 h)	-202.2 to -92.72	6	blank vs model(30 h)	-42.35 to -8.707	6
blank vs treatment(30 h)	-17.88 to -5.840	6	blank vs treatment(30 h)	-113.0 to -3.441	6	blank vs treatment(30 h)	-22.47 to 11.18	6
model vs treatment(30 h)	1.090 to 13.13	6	model vs treatment(30 h)	34.52 to 144.0	6	model vs treatment(30 h)	3.061 to 36.71	6
IL-10			TGF-β
group	95.00% CI of diff.	DF	group	95.00% CI of diff.	DF
blank vs model(0 h)	-30.54 to 16.68	6	blank vs model(0 h)	-14.52 to 3.938	6
blank vs treatment(0 h)	-47.20 to 0.01828	6	blank vs treatment(0 h)	-12.58 to 5.871	6
model vs treatment(0 h)	-40.27 to 6.951	6	model vs treatment(0 h)	-7.295 to 11.16	6
blank vs model(30 h)	-103.9 to -16.07	6	blank vs model(30 h)	-41.38 to 0.7284	6
blank vs treatment(30 h)	-158.3 to -70.39	6	blank vs treatment(30 h)	-114.9 to -72.82	6
model vs treatment(30 h)	-98.26 to -10.39	6	model vs treatment(30 h)	-94.61 to -52.50	6
IL-1β			IL-6			TNF -α
group	95.00% CI of diff.	DF	group	95.00% CI of diff.	DF	group	95.00% CI of diff.	DF
blank vs. model	-49.73 to -10.66	6	blank vs. model	-234.9 to -1.127	6	blank vs. model	-46.15 to 3.961	6
blank vs. treatment	-35.59 to 3.482	6	blank vs. treatment	-152.5 to 81.27	6	blank vs. treatment	-36.85 to 13.26	6
model vs. treatment	-5.390 to 33.68	6	model vs. treatment	-34.49 to 199.3	6	model vs. treatment	-15.76 to 34.36	6
IL-10			TGF -β
group	95.00% CI of diff.	DF	group	95.00% CI of diff.	DF
blank vs. model	-123.3 to -0.8556	6	blank vs. model	-46.15 to 3.961	6
blank vs. treatment	-210.2 to -87.75	6	blank vs. treatment	-36.85 to 13.26	6
model vs. treatment	-148.1 to -25.67	6	model vs. treatment	-15.76 to 34.36	6

## Sheet: Figure 2
iNOS			Arg-1
group	95.00% CI of diff.	DF	group	95.00% CI of diff.	DF
blank group vs. model group	-18.34 to -11.72	6	blank group vs. model group	-25.01 to -11.93	6
blank group vs. treatment group	-9.888 to -3.278	6	blank group vs. treatment group	-32.44 to -19.36	6
model group vs. treatment group	5.142 to 11.75	6	model group vs. treatment group	-13.97 to -0.8871	6
IL-1β			IL-6			TNF-α			iNOS
group	95.00% CI of diff.	DF	group	95.00% CI of diff.	DF	group	95.00% CI of diff.	DF	group	95.00% CI of diff.	DF
blank group vs. model group	-10.96 to -5.087	6	blank group vs. model group	-31.76 to -22.19	6	blank group vs. model group	-1.362 to -0.6642	6	blank group vs. model group	-1.483 to -0.6842	6
blank group vs. treatment group	-5.986 to -0.1138	6	blank group vs. treatment group	-24.88 to -15.31	6	blank group vs. treatment group	-0.6858 to 0.01247	6	blank group vs. treatment group	-0.6158 to 0.1825	6
model group vs. treatment group	2.037 to 7.910	6	model group vs. treatment group	2.099 to 11.67	6	model group vs. treatment group	0.3275 to 1.026	6	model group vs. treatment group	0.4675 to 1.266	6
IL-10			TGF-β			Arg-1
group	95.00% CI of diff.	DF	group	95.00% CI of diff.	DF	group	95.00% CI of diff.	DF
blank group vs. model group	-21.94 to -8.744	6	blank group vs. model group	-22.30 to -12.52	6	blank group vs. model group	-98.84 to -57.41	6
blank group vs. treatment group	-29.78 to -16.58	6	blank group vs. treatment group	-32.11 to -22.33	6	blank group vs. treatment group	-119.9 to -78.47	6
model group vs. treatment group	-14.44 to -1.241	6	model group vs. treatment group	-14.69 to -4.913	6	model group vs. treatment group	-41.78 to -0.3485	6

## Sheet: Figure3
IL-1β			IL-6			TNF-α			TGF-β			IL-10
group	95.00% CI of diff.	DF	group	95.00% CI of diff.	DF	group	95.00% CI of diff.	DF	group	95.00% CI of diff.	DF	group	95.00% CI of diff.	DF
Untreated vs. LPS+PBS	-123.9 to -85.76	6	Untreated vs. LPS+PBS	-766.0 to -358.7	6	Untreated vs. LPS+PBS	-126.0 to -75.20	6	Untreated vs. LPS+PBS	-468.3 to -361.7	6	Untreated vs. LPS+PBS	-647.3 to -443.3	6
Untreated vs. LPS+ADMSC-EXO	-81.74 to -43.55	6	Untreated vs. LPS+ADMSC-EXO	-687.4 to -280.1	6	Untreated vs. LPS+ADMSC-EXO	-115.1 to -64.21	6	Untreated vs. LPS+ADMSC-EXO	-564.1 to -457.6	6	Untreated vs. LPS+ADMSC-EXO	-711.0 to -507.0	6
LPS+PBS vs. LPS+ADMSC-EXO	23.11 to 61.30	6	LPS+PBS vs. LPS+ADMSC-EXO	-125.0 to 282.3	6	LPS+PBS vs. LPS+ADMSC-EXO	-14.43 to 36.41	6	LPS+PBS vs. LPS+ADMSC-EXO	-149.1 to -42.55	6	LPS+PBS vs. LPS+ADMSC-EXO	-165.7 to 38.30	6
iNOS			Arg-1
group	95.00% CI of diff.	DF	group	95.00% CI of diff.	DF
Untreated vs. LPS+PBS	-9.205 to -3.562	6	Untreated vs. LPS+PBS	-8.477 to -2.203	6
Untreated vs. LPS+ADMSC-EXO	-5.651 to -0.008584	6	Untreated vs. LPS+ADMSC-EXO	-12.33 to -6.060	6
LPS+PBS vs. LPS+ADMSC-EXO	0.7319 to 6.375	6	LPS+PBS vs. LPS+ADMSC-EXO	-6.993 to -0.7200	6
iNOS			Arg-1
group	95.00% CI of diff.	DF	group	95.00% CI of diff.	DF
Untreated vs. LPS+PBS	-21.26 to -12.68	6	Untreated vs. LPS+PBS	-0.6805 to -0.01284	6
Untreated vs. LPS+ADMSC-EXO	-12.66 to -4.084	6	Untreated vs. LPS+ADMSC-EXO	-1.420 to -0.7528	6
LPS+PBS vs. LPS+ADMSC-EXO	4.307 to 12.89	6	LPS+PBS vs. LPS+ADMSC-EXO	-1.074 to -0.4062	6

## Sheet: Figure 4
miR-146a			miR23a
group	95.00% CI of diff.	DF	group	95.00% CI of diff.	DF
blank group vs. model group	-9.966 to -0.4003	6	blank group vs. model group	-27.84 to -19.01	6
blank group vs. treatment group	-43.18 to -33.62	6	blank group vs. treatment group	-12.07 to -3.239	6
model group vs. treatment group	-38.00 to -28.43	6	model group vs. treatment group	11.35 to 20.19	6
miR-146a
group	95.00% CI of diff.	DF
Untreated vs. LPS+PBS	-10.61 to 11.32	8
Untreated vs. LPS+NC mimic	-10.30 to 11.62	8
Untreated vs. LPS+miR146a mimic	-145.5 to -123.6	8
LPS+PBS vs. LPS+NC mimic	-10.66 to 11.27	8
LPS+PBS vs. LPS+miR146a mimic	-145.9 to -123.9	8
LPS+NC mimic vs. LPS+miR146a mimic	-146.2 to -124.2	8
iNOS			Arg-1
group	95.00% CI of diff.	DF	group	95.00% CI of diff.	DF
Untreated vs. LPS+PBS	-9.473 to -3.307	8	Untreated vs. LPS+PBS	-8.712 to -0.9346	8
Untreated vs. LPS+NC mimic	-9.743 to -3.577	8	Untreated vs. LPS+NC mimic	-8.645 to -0.8680	8
Untreated vs. LPS+miR146a mimic	-6.183 to -0.01740	8	Untreated vs. LPS+miR146a mimic	-15.81 to -8.031	8
LPS+PBS vs. LPS+NC mimic	-3.353 to 2.813	8	LPS+PBS vs. LPS+NC mimic	-3.822 to 3.955	8
LPS+PBS vs. LPS+miR146a mimic	0.2074 to 6.373	8	LPS+PBS vs. LPS+miR146a mimic	-10.99 to -3.208	8
LPS+NC mimic vs. LPS+miR146a mimic	0.4774 to 6.643	8	LPS+NC mimic vs. LPS+miR146a mimic	-11.05 to -3.275	8
iNOS			Arg-1
group	95.00% CI of diff.	DF	group	95.00% CI of diff.	DF
Untreated vs. LPS+PBS	-2.007 to -0.8863	8	Untreated vs. LPS+PBS	-9.746 to -5.674	8
Untreated vs. LPS+NC mimic	-2.040 to -0.9197	8	Untreated vs. LPS+NC mimic	-11.63 to -7.554	8
Untreated vs. LPS+miR146a mimic	-0.7703 to 0.3503	8	Untreated vs. LPS+miR146a mimic	-18.31 to -14.24	8
LPS+PBS vs. LPS+NC mimic	-0.5937 to 0.5270	8	LPS+PBS vs. LPS+NC mimic	-3.916 to 0.1563	8
LPS+PBS vs. LPS+miR146a mimic	0.6763 to 1.797	8	LPS+PBS vs. LPS+miR146a mimic	-10.60 to -6.530	8
LPS+NC mimic vs. LPS+miR146a mimic	0.7097 to 1.830	8	LPS+NC mimic vs. LPS+miR146a mimic	-8.723 to -4.650	8
IL-1β			TNF-α			IL-6
group	95.00% CI of diff.	DF	group	95.00% CI of diff.	DF	group	95.00% CI of diff.	DF
Untreated vs. LPS+PBS	-104.8 to -91.05	8	Untreated vs. LPS+PBS	-105.1 to -91.69	8	Untreated vs. LPS+PBS	-591.5 to -525.1	8
Untreated vs. LPS+NC mimic	-98.93 to -85.17	8	Untreated vs. LPS+NC mimic	-110.0 to -96.55	8	Untreated vs. LPS+NC mimic	-574.7 to -508.3	8
Untreated vs. LPS+miR146a mimic	-19.08 to -5.318	8	Untreated vs. LPS+miR146a mimic	-95.01 to -81.57	8	Untreated vs. LPS+miR146a mimic	-535.5 to -469.1	8
LPS+PBS vs. LPS+NC mimic	-0.9983 to 12.76	8	LPS+PBS vs. LPS+NC mimic	-11.58 to 1.861	8	LPS+PBS vs. LPS+NC mimic	-16.38 to 50.01	8
LPS+PBS vs. LPS+miR146a mimic	78.85 to 92.61	8	LPS+PBS vs. LPS+miR146a mimic	3.399 to 16.84	8	LPS+PBS vs. LPS+miR146a mimic	22.86 to 89.25	8
LPS+NC mimic vs. LPS+miR146a mimic	72.97 to 86.73	8	LPS+NC mimic vs. LPS+miR146a mimic	8.259 to 21.70	8	LPS+NC mimic vs. LPS+miR146a mimic	6.043 to 72.43	8
IL-10			TGF-β
group	95.00% CI of diff.	DF	group	95.00% CI of diff.	DF
Untreated vs. LPS+PBS	-595.4 to -527.6	8	Untreated vs. LPS+PBS	-431.9 to -362.8	8
Untreated vs. LPS+NC mimic	-589.0 to -521.2	8	Untreated vs. LPS+NC mimic	-425.8 to -356.7	8
Untreated vs. LPS+miR146a mimic	-642.4 to -574.6	8	Untreated vs. LPS+miR146a mimic	-524.8 to -455.7	8
LPS+PBS vs. LPS+NC mimic	-27.50 to 40.30	8	LPS+PBS vs. LPS+NC mimic	-28.47 to 40.62	8
LPS+PBS vs. LPS+miR146a mimic	-80.97 to -13.17	8	LPS+PBS vs. LPS+miR146a mimic	-127.5 to -58.36	8
LPS+NC mimic vs. LPS+miR146a mimic	-87.37 to -19.57	8	LPS+NC mimic vs. LPS+miR146a mimic	-133.5 to -64.44	8
miR-146a
group	95.00% CI of diff.	DF
Untreated vs. LPS+PBS	-8.056 to 8.603	8
Untreated vs. LPS+NC inhibitor	-45.35 to -28.69	8
Untreated vs. LPS+miR146a inhibitor	-7.729 to 8.929	8
LPS+PBS vs. LPS+NC inhibitor	-45.62 to -28.96	8
LPS+PBS vs. LPS+miR146a inhibitor	-8.003 to 8.656	8
LPS+NC inhibitor vs. LPS+miR146a inhibitor	29.29 to 45.95	8
iNOS			Arg-1
group	95.00% CI of diff.	DF	group	95.00% CI of diff.	DF
Untreated vs. LPS+PBS	-8.418 to -4.329	8	Untreated vs. LPS+PBS	-8.123 to -1.144	8
Untreated vs. LPS+NC inhibitor	-5.641 to -1.552	8	Untreated vs. LPS+NC inhibitor	-15.99 to -9.010	8
Untreated vs. LPS+miR146a inhibitor	-10.48 to -6.392	8	Untreated vs. LPS+miR146a inhibitor	-11.39 to -4.414	8
LPS+PBS vs. LPS+NC inhibitor	0.7324 to 4.821	8	LPS+PBS vs. LPS+NC inhibitor	-11.36 to -4.377	8
LPS+PBS vs. LPS+miR146a inhibitor	-4.108 to -0.01906	8	LPS+PBS vs. LPS+miR146a inhibitor	-6.760 to 0.2196	8
LPS+NC inhibitor vs. LPS+miR146a inhibitor	-6.884 to -2.796	8	LPS+NC inhibitor vs. LPS+miR146a inhibitor	1.107 to 8.086	8
iNOS			Arg-1
group	95.00% CI of diff.	DF	group	95.00% CI of diff.	DF
Untreated vs. LPS+PBS	-4.282 to -2.358	8	Untreated vs. LPS+PBS	-3.079 to 1.559	8
Untreated vs. LPS+NC inhibitor	-2.412 to -0.4878	8	Untreated vs. LPS+NC inhibitor	-11.47 to -6.835	8
Untreated vs. LPS+miR146a inhibitor	-5.112 to -3.188	8	Untreated vs. LPS+miR146a inhibitor	-5.075 to -0.4380	8
LPS+PBS vs. LPS+NC inhibitor	0.9078 to 2.832	8	LPS+PBS vs. LPS+NC inhibitor	-10.71 to -6.075	8
LPS+PBS vs. LPS+miR146a inhibitor	-1.792 to 0.1322	8	LPS+PBS vs. LPS+miR146a inhibitor	-4.315 to 0.3220	8
LPS+NC inhibitor vs. LPS+miR146a inhibitor	-3.662 to -1.738	8	LPS+NC inhibitor vs. LPS+miR146a inhibitor	4.078 to 8.715	8
IL-1β			TNF-α			IL-6
group	95.00% CI of diff.	DF	group	95.00% CI of diff.	DF	group	95.00% CI of diff.	DF
untreatment vs. LPS＋PBS	-142.2 to -82.06	8	untreatment vs. LPS＋PBS	-102.9 to -90.07	8	untreatment vs. LPS＋PBS	-566.0 to -473.4	8
untreatment vs. LPS＋NC inhibitor	-93.88 to -33.69	8	untreatment vs. LPS＋NC inhibitor	-86.26 to -73.45	8	untreatment vs. LPS＋NC inhibitor	-456.5 to -364.0	8
untreatment vs. LPS＋miR146 inhibitor	-150.0 to -89.77	8	untreatment vs. LPS＋miR146 inhibitor	-96.51 to -83.70	8	untreatment vs. LPS＋miR146 inhibitor	-527.8 to -435.3	8
LPS＋PBS vs. LPS＋NC inhibitor	18.28 to 78.46	8	LPS＋PBS vs. LPS＋NC inhibitor	10.21 to 23.03	8	LPS＋PBS vs. LPS＋NC inhibitor	63.19 to 155.7	8
LPS＋PBS vs. LPS＋miR146 inhibitor	-37.80 to 22.39	8	LPS＋PBS vs. LPS＋miR146 inhibitor	-0.03172 to 12.78	8	LPS＋PBS vs. LPS＋miR146 inhibitor	-8.070 to 84.44	8
LPS＋NC inhibitor vs. LPS＋miR146 inhibitor	-86.17 to -25.98	8	LPS＋NC inhibitor vs. LPS＋miR146 inhibitor	-16.65 to -3.842	8	LPS＋NC inhibitor vs. LPS＋miR146 inhibitor	-117.5 to -25.01	8
IL-10			TGF-β
group	95.00% CI of diff.	DF	group	95.00% CI of diff.	DF
Untreated vs. LPS+PBS	-557.9 to -476.2	8	Untreated vs. LPS+PBS	-474.1 to -319.3	8
Untreated vs. LPS+NC inhibitor	-623.8 to -542.1	8	Untreated vs. LPS+NC inhibitor	-620.4 to -465.6	8
Untreated vs. LPS+miR146a inhibitor	-579.2 to -497.5	8	Untreated vs. LPS+miR146a inhibitor	-523.6 to -368.9	8
LPS+PBS vs. LPS+NC inhibitor	-106.7 to -24.97	8	LPS+PBS vs. LPS+NC inhibitor	-223.7 to -68.91	8
LPS+PBS vs. LPS+miR146a inhibitor	-62.13 to 19.59	8	LPS+PBS vs. LPS+miR146a inhibitor	-127.0 to 27.80	8
LPS+NC inhibitor vs. LPS+miR146a inhibitor	3.704 to 85.42	8	LPS+NC inhibitor vs. LPS+miR146a inhibitor	19.33 to 174.1	8
